# Supplementary material for: A systematic review and critical analysis of cost-effectiveness studies for coronary artery disease treatment
Source: F1000Res. 2018 Jul 3;7:77. Originally published 2018 Jan 17. [Version 2] doi: 10.12688/f1000research.13616.2 (PMC6039943; doi:10.12688/f1000research.13616.2)
Supplement: Endnote library of retrieved references — Data related to this review are available in an EndNote Library, containing all references retrieved using the search terms described. This library also contains subfolders used to categorise papers during the review process. [file f1000research-7-16858-s0000.tgz]

Archive with 1 entries (1 files):
- de5138ba-1da1-486b-bdec-5c2380bf3a5a_data_1.enl
