# Supplementary material for: A systematic review and critical analysis of cost-effectiveness studies for coronary artery disease treatment
Source: F1000Res. 2018 Jul 3;7:77. Originally published 2018 Jan 17. [Version 2] doi: 10.12688/f1000research.13616.2 (PMC6039943; doi:10.12688/f1000research.13616.2)
Supplement: Supplementary file 2 [file f1000research-7-16858-s0001.tgz]

Archive with 1 entries (1 files):
- 385e2c3e-5f14-4790-8774-58ed3f543673.docx
