# Supplementary material for: A systematic review and critical analysis of cost-effectiveness studies for coronary artery disease treatment
Source: F1000Res. 2018 Jul 3;7:77. Originally published 2018 Jan 17. [Version 2] doi: 10.12688/f1000research.13616.2 (PMC6039943; doi:10.12688/f1000research.13616.2)
Supplement: Supplementary file 4 [file f1000research-7-16858-s0003.tgz]

Archive with 1 entries (1 files):
- fbb653a1-3b37-42d3-9f40-60bdb84d1536.docx
